# Supplementary material for: Whole Exome Sequencing Identifies Novel De Novo Variants Interacting with Six Gene Networks in Autism Spectrum Disorder
Source: Genes (Basel). 2020 Dec 22;12(1):1. doi: 10.3390/genes12010001 (PMC7822011; doi:10.3390/genes12010001)
Supplement: Supplementary file 1 [file genes-12-00001-s001.zip]

Archive with 6 entries (6 files):
- Supplementary Figure 1.pdf
- Supplementary Table 1.xlsx
- Supplementary Table 2.xlsx
- Supplementary Table 3.xlsx
- Supplementary Table 4.xlsx
- Supplementary Table 5.xlsx
