# Supplementary material for: Whole Exome Sequencing Identifies Novel De Novo Variants Interacting with Six Gene Networks in Autism Spectrum Disorder
Source: Genes (Basel). 2020 Dec 22;12(1):1. doi: 10.3390/genes12010001 (PMC7822011; doi:10.3390/genes12010001)
Supplement: Supplementary file 1 [file genes-12-00001-s001.zip › Supplementary Table 1.xlsx]

## Sheet: Sheet1
Supplementary Table 1. Data summary for exome data. Both parents’ exomes from 13 families were pooled to gather all inherited variants in the first project.
In trio project, all trios were sequenced to make exome data. 01=Father, 02=Mother, 03=Proband (Patient).
Projects	Individuals	Total Reads	Total Basepairs	Mapped Reads	Mapping rate (%)
First stage	A1_03	87501432	8837644632	86353716	98.69
	A2_03	100759720	10176731720	99354912	98.61
	A3_03	74841174	7558958574	73734392	98.52
	A4_03	90606028	9151208828	89381033	98.65
	A5_03	191922748	19384197548	190442258	99.23
	A6_03	93388198	9432207998	91538041	98.02
	A7_03	87774610	8865235610	86591561	98.65
	A8_03	88569866	8945556466	87413663	98.69
	A9_03	240068468	24246915268	233295129	97.18
	A10_03	83360208	8419381008	82289817	98.72
	A11_03	80879348	8168814148	79709949	98.55
	A12_03	76295358	7705831158	75379246	98.8
	A13_03	101315884	10232904284	99697965	98.4
Second stage	B1_01	76097666	7685864266	72966269	95.89
	B1_02	94449538	9539403338	89481911	94.74
	B1_03	79210882	8000299082	76202909	96.2
	B2_01	61692864	6230979264	59575557	96.57
	B2_02	66814946	6748309546	64621170	96.72
	B2_03	74944498	7569394298	72343159	96.53
	B3_01	63310558	6394366358	60553322	95.64
	B3_02	73341530	7407494530	69415456	94.65
	B3_03	62797704	6342568104	60237403	95.92
	B4_01	70263624	7096626024	67760054	96.44
	B4_02	84126434	8496769834	80098369	95.21
	B4_03	83126074	8395733474	79359390	95.47
	B5_01	81733984	8255132384	78447215	95.98
	B5_02	59966576	6056624176	58236191	97.11
	B5_03	59916420	6051558420	57557122	96.06
	B6_01	65050710	6570121710	61390543	94.37
	B6_02	64565480	6521113480	62178626	96.3
	B6_03	66809072	6747716272	63618324	95.22
	B7_01	65867886	6652656486	63785165	96.84
	B7_02	64160308	6480191108	62243916	97.01
	B7_03	67785858	6846371658	65777890	97.04
	B8_01	70831198	7153950998	67664325	95.53
	B8_02	100543998	10154943798	96326846	95.81
	B8_03	101016340	10202650340	95654047	94.69
	B9_01	88741448	8962886248	85550794	96.4
	B9_02	76509026	7727411626	72942696	95.34
	B9_03	94050920	9499142920	86661930	92.14
	B10_01	60104224	6070526624	57774788	96.12
	B10_02	101175984	10218774384	97655952	96.52
	B10_03	76706420	7747348420	73983188	96.45
	B11_01	67746716	6842418316	64707701	95.51
	B11_02	75474082	7622882282	73268603	97.08
	B11_03	88913754	8980289154	84443413	94.97
	B12_01	87535516	8841087116	81008111	92.54
	B12_02	98909950	9989904950	95106274	96.15
	B12_03	104587196	10563306796	100862593	96.44
	B13_01	74325404	7506865804	71754834	96.54
	B13_02	76195618	7695757418	73048778	95.87
	B13_03	81532092	8234741292	74532052	91.41
	B14_01	82330772	8315407972	74450861	90.43
	B14_02	93590824	9452673224	87815310	93.83
	B14_03	59605056	6020110656	57294944	96.12
	B15_01	97756692	9873425892	92442146	94.56
	B15_02	80001998	8080201798	76811665	96.01
	B15_03	83587016	8442288616	80007413	95.72
	B16_01	60648834	6125532234	57176144	94.27
	B16_02	91436898	9235126698	87386064	95.57
	B16_03	89593906	9048984506	83184308	92.85
	B17_01	67842754	6852118154	64470948	95.03
	B17_02	72418598	7314278398	68577002	94.7
	B17_03	65652688	6630921488	62701067	95.5
	B18_01	121596838	12281280638	116750988	96.01
	B18_02	90822152	9173037352	85936398	94.62
	B18_03	77901058	7868006858	74790436	96.01
	B19_01	79006352	7979641552	75491822	95.55
	B19_02	70758428	7146601228	68495213	96.8
	B19_03	66800458	6746846258	64652539	96.78
	B20_01	85370804	8622451204	78656303	92.13
	B20_02	80126916	8092818516	76666336	95.68
	B20_03	82318014	8314119414	77740877	94.44
	B21_01	68146238	6882770038	63856900	93.71
	B21_02	69400486	7009449086	64536298	92.99
	B21_03	79330484	8012378884	75876572	95.65
	B22_01	68187178	6886904978	64278036	94.27
	B22_02	61898890	6251787890	59541463	96.19
	B22_03	70330898	7103420698	65768620	93.51
	B23_01	78478950	7926373950	75104486	95.7
	B23_02	62252388	6287491188	60442472	97.09
	B23_03	68860062	6954866262	66537467	96.63
	B24_01	88125940	8900719940	83479337	94.73
	B24_02	63616606	6425277206	61012712	95.91
	B24_03	70293756	7099669356	66951660	95.25
	B25_01	84062604	8490323004	78866074	93.82
	B25_02	84538088	8538346888	76085063	90
	B25_03	59443290	6003772290	57028001	95.94
	B26_01	76770018	7753771818	70711830	92.11
	B26_02	69214304	6990644704	65307785	94.36
	B26_03	62152114	6277363514	58376848	93.93
	B27_01	97712796	9868992396	93398922	95.59
	B27_02	108732072	10981939272	102766553	94.51
	B27_03	88154362	8903590562	84660773	96.04
	B28_01	75631150	7638746150	70249463	92.88
	B28_02	81186780	8199864780	77789986	95.82
	B28_03	69412456	7010658056	66949855	96.45
	B29_01	78185566	7896742166	73275043	93.72
	B29_02	76176184	7693794584	70728519	92.85
	B29_03	70248622	7095110822	66088419	94.08
	B30_01	66578946	6724473546	61980929	93.09
	B30_02	67284302	6795714502	62660371	93.13
	B30_03	66530082	6719538282	63269380	95.1
	B31_01	60154810	6075635810	57553087	95.67
	B31_02	69276322	6996908522	66306670	95.71
	B31_03	72324270	7304751270	69132885	95.59
	B32_01	72491478	7321639278	70187385	96.82
	B32_02	82837528	8366590328	79576142	96.06
	B32_03	76788554	7755643954	73683889	95.96
	B33_01	65960124	6661972524	63603046	96.43
	B33_02	62506204	6313126604	60342198	96.54
	B33_03	82264646	8308729246	78477481	95.4
	B34_01	86141096	8700250696	83254011	96.65
	B34_02	77226712	7799897912	74069672	95.91
	B34_03	77514134	7828927534	73769491	95.17
	B35_01	66783568	6745140368	63754001	95.46
	B35_02	99889588	10088848388	95770797	95.88
	B35_03	66125466	6678672066	63753077	96.41
	B36_01	73641030	7437744030	70808536	96.15
	B36_02	73714444	7445158844	70525515	95.67
	B36_03	69862696	7056132296	67217643	96.21
	B37_01	66689814	6735671214	64222273	96.3
	B37_02	60423556	6102779156	58499763	96.82
	B37_03	87702202	8857922402	84416663	96.25
	B38_01	94033686	9497402286	88898249	94.54
	B38_02	67205986	6787804586	64938134	96.63
	B38_03	70037376	7073774976	66740212	95.29
