# Supplementary material for: Whole Exome Sequencing Identifies Novel De Novo Variants Interacting with Six Gene Networks in Autism Spectrum Disorder
Source: Genes (Basel). 2020 Dec 22;12(1):1. doi: 10.3390/genes12010001 (PMC7822011; doi:10.3390/genes12010001)
Supplement: Supplementary file 1 [file genes-12-00001-s001.zip › Supplementary Table 2.xlsx]

## Sheet: Sheet2
Supplementary Table 2. Known dbSNP rsID (build 154)
dbSNP rsID	Frequency (described in dbSNP build 154)	ClinVar (Update: August 2020)	HGMD (2019.1 release)	Frequency (gnomAD)
rs147745374	T=0.000243 (61/251486, GnomAD_exome) T=0.000159 (20/125568, TOPMED) T=0.000173 (21/121406, ExAC) T=0.00025 (24/94982, ALFA Project) T=0.00041 (32/78702, PAGE_STUDY) T=0.00013 (4/31402, GnomAD) T=0.00031 (4/13006, GO-ESP) T=0.0003 (1/2922, KOREAN) T=0.0022 (4/1832, Korea1K)			T=0.000242558 (exome v2.1.1) T=0.000181443 (genome v3.0)
rs756781285	T=0.000012 (3/248386, GnomAD_exome) T=0.000026 (3/117386, ExAC) T=0.0003 (1/2922, KOREAN)			T=0.000012078 (exome v2.1.1)
rs748023701	T=0.000013 (3/224542, GnomAD_exome) T=0.000008 (1/125568, TOPMED) T=0.00004 (2/56392, ExAC) T=0.0000 (0/2370, ALFA Project)			T=0.0000133605 (exome v2.1.1) T=0.00000697632 (genome v3.0)
rs934744465	A=0.000008 (1/125568, TOPMED) A=0.0000 (0/2188, ALFA Project)			A=0.00000697856 (genome v3.0)
rs200825809	C=0.000012 (3/247270, GnomAD_exome) C=0.000016 (2/125568, TOPMED) C=0.0000 (0/2188, ALFA Project)			C=0.0000121325 (exome v2.1.1) C=0.0000139737 (genome v3.0)
rs746423492	T=0.000008 (2/251430, GnomAD_exome) T=0.000008 (1/125568, TOPMED) T=0.000016 (2/121384, ExAC) T=0.0000 (0/2188, ALFA Project)			T=0.0000079545 (exome v2.1.1)
rs377560516	A=0.000012 (3/248816, GnomAD_exome) A=0.000008 (1/125568, TOPMED) A=0.000025 (3/120422, ExAC) A=0.00008 (1/12614, GO-ESP) A=0.0000 (0/2188, ALFA Project)			A=0.0000120571 (exome v2.1.1) A=0.0000209371 (genome v3.0)
rs1448423271	T=0.000008 (1/125568, TOPMED) T=0.0000 (0/2188, ALFA Project)			T=0.00000697993 (genome v3.0)
rs1373335289	T=0.00003 (1/31402, GnomAD)			T=0.00000397833 (exome v2.1.1)
rs1232450939	A=0.000011 (2/189778, GnomAD_exome)			A=0.0000105386 (exome v2.1.1)
rs1595848108	A=0.0000 (0/2188, ALFA Project)			A=0.00000698695 (genome v3.0)
rs782771735	A=0.000004 (1/243360, GnomAD_exome) A=0.000016 (2/125568, TOPMED) A=0.000009 (1/111806, ExAC) A=0.0000 (0/2188, ALFA Project)			A=0.00000410914 (exome v2.1.1) A=0.0000279104 (genome v3.0)
rs199730202	A=0.000072 (18/250988, GnomAD_exome) A=0.000096 (12/125568, TOPMED) A=0.000083 (10/120802, ExAC) A=0.00010 (3/31406, GnomAD) A=0.00015 (2/12996, GO-ESP) A=0.0005 (2/3854, ALSPAC) A=0.0005 (2/3708, TWINSUK) A=0.0005 (1/2188, ALFA Project) A=0.007 (2/304, FINRISK)			A=0.0000717166 (exome v2.1.1) A=0.0000907238 (genome v3.0)
rs1475582880	delTCGGAAACGAGCGGCCAGCCGTGAC=0.000007 (1/138558, GnomAD_exome)			delTCGGAAACGAGCGGCCAGCCGTGAC=0.00000721719 (exome v2.1.1)
rs778416774	A=0.000016 (2/125568, TOPMED) A=0.0014 (4/2922, KOREAN) A=0.0000 (0/2188, ALFA Project)	RCV000278587.2 (uncertain significance) Deafness, autosomal dominant 4A MONDO:0010915; MedGen: C1833503; Orphanet: 90635; OMIM: 600652	CM1616342 (DM?, likely-pathogenic) Sensorineural hearing loss	A=0.0000292378 (exome v2.1.1) A=0.0000139571 (genome v3.0)
rs749152593	C=0.000024 (3/125568, TOPMED)			C=0.00000646312 (exome v2.1.1) C=0.00000697963 (genome v3.0)
rs267606749	A=0.000024 (6/249858, GnomAD_exome) A=0.000040 (5/125568, TOPMED) A=0.000025 (3/119194, ExAC) A=0.0000 (0/2188, ALFA Project)	RCV000018708.29 (Pathogenic) Late onset scleroatonic familial myopathy (subtype); ULLRICH CONGENITAL MUSCULAR DYSTROPHY 1, AUTOSOMAL RECESSIVE; ULLRICH CONGENITAL MUSCULAR DYSTROPHY 1, DIGENIC, COL6A1/COL6A2 MONDO:0009681; MedGen: CN033863; Orphanet: 75840; OMIM: 254090	CM050219 (DM, pathogenic) Ullrich congenital muscular dystrophy	A=0.0000240136 (exome v2.1.1) A=0.0000488527 (genome v3.0)
rs1603219681	G=0.0007 (2/2922, KOREAN)
