# Supplementary material for: Whole Exome Sequencing Identifies Novel De Novo Variants Interacting with Six Gene Networks in Autism Spectrum Disorder
Source: Genes (Basel). 2020 Dec 22;12(1):1. doi: 10.3390/genes12010001 (PMC7822011; doi:10.3390/genes12010001)
Supplement: Supplementary file 1 [file genes-12-00001-s001.zip › Supplementary Table 3.xlsx]

## Sheet: Sheet3
Supplementary Table 3.Genes connected with canonical pathways by IPA
Ingenuity Canonical Pathways	Known Gene	Genes with de novo Mutation
GABA Receptor Signaling	ADCY3, SLC6A1, CACNA2D3	ADCY7
RAR Activation	ADCY3, SMARCC2, PTEN	NFKB1, ADCY7
Opioid Signaling Pathway	GRIN2B, ADCY3, CACNA2D3	NFKB1, ADCY7
GNRH Signaling	ADCY3, CACNA2D3	NFKB1, ADCY7
G-Protein Coupled Receptor Signaling	SYNGAP1, ADCY3	RASGRP1, NFKB1, ADCY7
IL-1 Signaling	ADCY3	NFKB1, ADCY7
CREB Signaling in Neurons	GRIN2B, ADCY3, CACNA2D3	ADCY7
GPCR-Mediated Nutrient Sensing in Enteroendocrine Cells	ADCY3, CACNA2D3	ADCY7
Renin-Angiotensin Signaling	ADCY3	NFKB1, ADCY7
Serotonin Receptor Signaling	ADCY3	ADCY7
Cellular Effects of Sildenafil (Viagra)	ADCY3	MYH14, ADCY7
P2Y Purigenic Receptor Signaling Pathway	ADCY3	NFKB1, ADCY7
Cancer Drug Resistance By Drug Efflux	PTEN	NFKB1
Colorectal Cancer Metastasis Signaling	ADCY3, TCF7L2	NFKB1, ADCY7
Corticotropin Releasing Hormone Signaling	ADCY3, CACNA2D3	ADCY7
Molecular Mechanisms of Cancer	SYNGAP1, ADCY3	RASGRP1, NFKB1, ADCY7
Epithelial Adherens Junction Signaling	TCF7L2, PTEN	MYH14
Protein Kinase A Signaling	ADCY3, TCF7L2, PTEN	NFKB1, ADCY7
Gustation Pathway	ADCY3, CACNA2D3	ADCY7
Relaxin Signaling	ADCY3	NFKB1, ADCY7
Hepatic Cholestasis	ADCY3	NFKB1, ADCY7
Dopamine-DARPP32 Feedback in cAMP Signaling	GRIN2B, ADCY3	ADCY7
Tight Junction Signaling	PTEN	MYH14, NFKB1
PPARα/RXRα Activation	ADCY3	NFKB1, ADCY7
GPCR-Mediated Integration of Enteroendocrine Signaling Exemplified by an L Cell	ADCY3	ADCY7
Hepatic Fibrosis / Hepatic Stellate Cell Activation		COL6A2, MYH14, NFKB1
Dopamine Receptor Signaling	ADCY3	ADCY7
IL-17A Signaling in Airway Cells	PTEN	NFKB1
B Cell Receptor Signaling	PAX5, PTEN	NFKB1
Adrenomedullin signaling pathway	ADCY3	NFKB1, ADCY7
ILK Signaling	PTEN	MYH14, NFKB1
Small Cell Lung Cancer Signaling	PTEN	NFKB1
Leptin Signaling in Obesity	ADCY3	ADCY7
Thrombin Signaling	ADCY3	NFKB1, ADCY7
α-Adrenergic Signaling	ADCY3	ADCY7
PEDF Signaling	TCF7L2	NFKB1
Calcium Signaling	GRIN2B, CACNA2D3	MYH14
Acute Myeloid Leukemia Signaling	TCF7L2	NFKB1
Role of NFAT in Cardiac Hypertrophy	ADCY3, CACNA2D3	ADCY7
Sumoylation Pathway	DNMT3A	NFKB1
Prostate Cancer Signaling	PTEN	NFKB1
Melanocyte Development and Pigmentation Signaling	ADCY3	ADCY7
CDK5 Signaling	ADCY3	ADCY7
T Cell Receptor Signaling		RASGRP1, NFKB1
Phospholipase C Signaling	ADCY3	NFKB1, ADCY7
Gαs Signaling	ADCY3	ADCY7
Inflammasome pathway		NFKB1
PTEN Signaling	PTEN	NFKB1
Gαi Signaling	ADCY3	ADCY7
iCOS-iCOSL Signaling in T Helper Cells	PTEN	NFKB1
Sphingosine-1-phosphate Signaling	ADCY3	ADCY7
PI3K/AKT Signaling	PTEN	NFKB1
Estrogen Receptor Signaling	MED13, TAF6
Role of JAK1, JAK2 and TYK2 in Interferon Signaling		NFKB1
PI3K Signaling in B Lymphocytes	PTEN	NFKB1
IL-17A Signaling in Gastric Cells		NFKB1
Androgen Signaling	CACNA2D3	NFKB1
Cardiac β-adrenergic Signaling	ADCY3	ADCY7
IL-15 Production		NFKB1
D-myo-inositol (1,4,5,6)-Tetrakisphosphate Biosynthesis	PTEN	PPP1R16B
D-myo-inositol (3,4,5,6)-tetrakisphosphate Biosynthesis	PTEN	PPP1R16B
TNFR2 Signaling		NFKB1
Sonic Hedgehog Signaling	DYRK1A
4-1BB Signaling in T Lymphocytes		NFKB1
Neuroinflammation Signaling Pathway	GRIN2B, SLC6A1	NFKB1
Type II Diabetes Mellitus Signaling	CACNA2D3	NFKB1
3-phosphoinositide Degradation	PTEN	PPP1R16B
PKCθ Signaling in T Lymphocytes	CACNA2D3	NFKB1
TWEAK Signaling		NFKB1
MIF-mediated Glucocorticoid Regulation		NFKB1
IL-17A Signaling in Fibroblasts		NFKB1
D-myo-inositol-5-phosphate Metabolism	PTEN	PPP1R16B
CXCR4 Signaling	ADCY3	ADCY7
Notch Signaling		DTX1
April Mediated Signaling		NFKB1
tRNA Charging		LARS2
Glucocorticoid Receptor Signaling	TAF6, SMARCC2	NFKB1
eNOS Signaling	ADCY3	ADCY7
Role of PKR in Interferon Induction and Antiviral Response		NFKB1
B Cell Activating Factor Signaling		NFKB1
Mechanisms of Viral Exit from Host Cells		SNF8
MIF Regulation of Innate Immunity		NFKB1
Role of RIG1-like Receptors in Antiviral Innate Immunity		NFKB1
IL-9 Signaling		NFKB1
iNOS Signaling		NFKB1
Role of IL-17F in Allergic Inflammatory Airway Diseases		NFKB1
Regulation of the Epithelial-Mesenchymal Transition Pathway	TCF7L2	NFKB1
Endothelin-1 Signaling	ADCY3	ADCY7
Gap Junction Signaling	ADCY3	ADCY7
TNFR1 Signaling		NFKB1
3-phosphoinositide Biosynthesis	PTEN	PPP1R16B
CD27 Signaling in Lymphocytes		NFKB1
Breast Cancer Regulation by Stathmin1	ADCY3	ADCY7
Osteoarthritis Pathway	TCF7L2	NFKB1
Induction of Apoptosis by HIV1		NFKB1
Activation of IRF by Cytosolic Pattern Recognition Receptors		NFKB1
Wnt/Ca+ pathway		NFKB1
cAMP-mediated signaling	ADCY3	ADCY7
Role of Osteoblasts, Osteoclasts and Chondrocytes in Rheumatoid Arthritis	TCF7L2	NFKB1
Lymphotoxin β Receptor Signaling		NFKB1
Cardiac Hypertrophy Signaling	ADCY3	ADCY7
Superpathway of Inositol Phosphate Compounds	PTEN	PPP1R16B
IL-10 Signaling		NFKB1
Role of IL-17A in Arthritis		NFKB1
TREM1 Signaling		NFKB1
IL-15 Signaling		NFKB1
Toll-like Receptor Signaling		NFKB1
BMP signaling pathway		NFKB1
Angiopoietin Signaling		NFKB1
CD40 Signaling		NFKB1
Role of PI3K/AKT Signaling in the Pathogenesis of Influenza		NFKB1
Estrogen-Dependent Breast Cancer Signaling		NFKB1
Regulation of IL-2 Expression in Activated and Anergic T Lymphocytes		NFKB1
Erythropoietin Signaling		NFKB1
JAK/Stat Signaling		NFKB1
IL-17 Signaling		NFKB1
LPS-stimulated MAPK Signaling		NFKB1
NF-κB Activation by Viruses		NFKB1
Crosstalk between Dendritic Cells and Natural Killer Cells		NFKB1
Altered T Cell and B Cell Signaling in Rheumatoid Arthritis		NFKB1
Apoptosis Signaling		NFKB1
OX40 Signaling Pathway		NFKB1
Ceramide Signaling		NFKB1
Death Receptor Signaling		NFKB1
Xenobiotic Metabolism Signaling	CUL3	NFKB1
PPAR Signaling		NFKB1
Sirtuin Signaling Pathway		MT-ND2, NFKB1
RANK Signaling in Osteoclasts		NFKB1
Chronic Myeloid Leukemia Signaling		NFKB1
Role of Macrophages, Fibroblasts and Endothelial Cells in Rheumatoid Arthritis	TCF7L2	NFKB1
Antioxidant Action of Vitamin C		NFKB1
Oxidative Phosphorylation		MT-ND2
Type I Diabetes Mellitus Signaling		NFKB1
Rac Signaling		NFKB1
Pancreatic Adenocarcinoma Signaling		NFKB1
LXR/RXR Activation		NFKB1
NGF Signaling		NFKB1
fMLP Signaling in Neutrophils		NFKB1
Atherosclerosis Signaling		NFKB1
IL-6 Signaling		NFKB1
CD28 Signaling in T Helper Cells		NFKB1
HMGB1 Signaling		NFKB1
GP6 Signaling Pathway		COL6A2
Gα12/13 Signaling		NFKB1
Th1 Pathway		NFKB1
Role of Pattern Recognition Receptors in Recognition of Bacteria and Viruses		NFKB1
Aryl Hydrocarbon Receptor Signaling		NFKB1
IL-12 Signaling and Production in Macrophages		NFKB1
Th2 Pathway		NFKB1
Gαq Signaling		NFKB1
Acute Phase Response Signaling		NFKB1
Tec Kinase Signaling		NFKB1
Mitochondrial Dysfunction		MT-ND2
NF-κB Signaling		NFKB1
Th1 and Th2 Activation Pathway		NFKB1
Role of NFAT in Regulation of the Immune Response		NFKB1
Agranulocyte Adhesion and Diapedesis		MYH14
Dendritic Cell Maturation		NFKB1
IL-8 Signaling		NFKB1
Leukocyte Extravasation Signaling		RASGRP1
Actin Cytoskeleton Signaling		MYH14
Signaling by Rho Family GTPases		NFKB1
