# Supplementary material for: Whole Exome Sequencing Identifies Novel De Novo Variants Interacting with Six Gene Networks in Autism Spectrum Disorder
Source: Genes (Basel). 2020 Dec 22;12(1):1. doi: 10.3390/genes12010001 (PMC7822011; doi:10.3390/genes12010001)
Supplement: Supplementary file 1 [file genes-12-00001-s001.zip › Supplementary Table 4.xlsx]

## Sheet: Sheet4
Supplementary Table 4. Genes related to neurological function or disease
Categories	Diseases or Functions Annotation	Known Gene	Genes with de novo Mutation
Cell Morphology, Cellular Assembly and Organization, Cellular Development, Cellular Function and Maintenance, Cellular Growth and Proliferation, Embryonic Development, Nervous System Development and Function, Organismal Development, Tissue Development	Branching of neurites	AGAP2, ARID1B, DSCAM, DYRK1A, MECP2, MYO5A, NLGN3, PTEN, SHANK2, SHANK3, SPAST, SYNGAP1	ANKRD27, ATXN1, NFKB1
Cell-To-Cell Signaling and Interaction, Nervous System Development and Function	Neurotransmission	ADNP, CACNA2D3, DNMT3A, GRIN2B, MECP2, MYO5A, NLGN3, PTEN, SCN2A, SHANK2, SHANK3, SLC6A1, SYNGAP1	ATXN1, MYH14, NFKB1
Cell Morphology, Cellular Assembly and Organization, Cellular Development, Cellular Function and Maintenance, Cellular Growth and Proliferation, Embryonic Development, Nervous System Development and Function, Organismal Development, Tissue Development	Dendritic growth/branching	AGAP2, ARID1B, DSCAM, DYRK1A, MECP2, MYO5A, NLGN3, PTEN, SHANK2, SHANK3, SYNGAP1	ANKRD27, ATXN1
Behavior, Nervous System Development and Function	Memory	ADCY3, ADNP, CIC, GRIN2B, KMT2A, MECP2, PTEN, SHANK2, SHANK3, SLC6A1, SYNGAP1	ATXN1, NFKB1
Nervous System Development and Function	Morphology of nervous system	ADCY3, AGAP2, ARID1B, CACNA2D3, DSCAM, DYRK1A, GRIN2B, MECP2, MYO5A, NLGN3, PTEN, SCN2A, SHANK2, SHANK3, SPAST, SYNGAP1, TBR1, TCF7L2	ATXN1, CELSR3, MYH14, NFKB1
Cellular Development, Cellular Growth and Proliferation, Nervous System Development and Function, Tissue Development	Development of neurons	ADCY3, ADNP, AGAP2, ARID1B, DSCAM, DYRK1A, MECP2, MYO5A, NLGN3, PTEN, SHANK2, SHANK3, SPAST, SYNGAP1, TBR1, UPF3B	AMIGO1, ANKRD27, ATXN1, NFKB1
Cell-To-Cell Signaling and Interaction, Nervous System Development and Function	Action potential of cells	DNMT3A, GRIN2B, MECP2, PTEN, SCN2A, SHANK2, SHANK3, SYNGAP1	MYH14
Cell Morphology, Cellular Assembly and Organization, Cellular Development, Cellular Function and Maintenance, Cellular Growth and Proliferation, Nervous System Development and Function, Organismal Development, Tissue Development	Neuritogenesis	ADCY3, AGAP2, ARID1B, DSCAM, DYRK1A, MECP2, MYO5A, NLGN3, PTEN, SHANK2, SHANK3, SPAST, SYNGAP1	AMIGO1, ANKRD27, ATXN1, NFKB1
Nervous System Development and Function, Tissue Morphology	Morphology of nervous tissue	AGAP2, ARID1B, CACNA2D3, DSCAM, DYRK1A, MECP2, MYO5A, NLGN3, PTEN, SHANK2, SHANK3, SPAST, SYNGAP1	ATXN1, CELSR3, MYH14, NFKB1
Cell-To-Cell Signaling and Interaction, Nervous System Development and Function	Synaptic transmission	ADNP, CACNA2D3, GRIN2B, MECP2, MYO5A, NLGN3, PTEN, SHANK3, SLC6A1, SYNGAP1	ATXN1, NFKB1
Cell-To-Cell Signaling and Interaction, Nervous System Development and Function	Synaptic transmission of cerebral cortex cells	GRIN2B, MECP2, NLGN3, PTEN, SHANK3	ATXN1
Cell-To-Cell Signaling and Interaction, Nervous System Development and Function	Action potential of neurons	GRIN2B, MECP2, PTEN, SCN2A, SHANK2, SHANK3, SYNGAP1	MYH14
Cell Morphology, Nervous System Development and Function, Tissue Morphology	Morphology of neurons	AGAP2, ARID1B, CACNA2D3, DSCAM, DYRK1A, MECP2, MYO5A, NLGN3, PTEN, SHANK2, SHANK3, SPAST, SYNGAP1	ATXN1, MYH14, NFKB1
Nervous System Development and Function, Organ Morphology, Organismal Development	Morphology of brain	ADCY3, DSCAM, DYRK1A, GRIN2B, MECP2, NLGN3, PTEN, SCN2A, SHANK2, SHANK3, SYNGAP1, TBR1, TCF7L2	ATXN1, CELSR3
Cell-To-Cell Signaling and Interaction, Nervous System Development and Function	Synaptic transmission of hippocampal cells	GRIN2B, NLGN3, PTEN, SHANK3	ATXN1
Cell-To-Cell Signaling and Interaction, Nervous System Development and Function	Synaptic transmission of nervous tissue	CACNA2D3, GRIN2B, MECP2, NLGN3, PTEN, SHANK3	ATXN1
Nervous System Development and Function, Neurological Disease, Organ Morphology, Organismal Development, Organismal Injury and Abnormalities	Abnormal morphology of brain	ADCY3, DYRK1A, GRIN2B, MECP2, PTEN, SCN2A, SHANK2, SHANK3, SYNGAP1, TBR1, TCF7L2	ATXN1, CELSR3
Cancer, Neurological Disease, Organismal Injury and Abnormalities	Medulloblastoma	ARID1B, DDX3X, KDM6A, KDM6B, KMT2C, PTEN, TBR1	AKNA
Cell-To-Cell Signaling and Interaction, Nervous System Development and Function	Long term depression	DYRK1A, GRIN2B, MYO5A, PTEN, SHANK2, SHANK3	NFKB1
Cell-To-Cell Signaling and Interaction, Cellular Assembly and Organization, Cellular Development, Cellular Function and Maintenance, Cellular Growth and Proliferation, Nervous System Development and Function, Tissue Development	Developmental process of synapse	ADNP, MECP2, NLGN3, PTEN, SHANK2, SHANK3, SYNGAP1, UPF3B	AMIGO1
Cell-To-Cell Signaling and Interaction, Nervous System Development and Function	Excitatory postsynaptic potential	GRIN2B, MECP2, NLGN3, SHANK2, SHANK3, SYNGAP1	ATXN1
Nervous System Development and Function, Tissue Morphology	Quantity of neurons	ARID1B, DSCAM, DYRK1A, GRIN2B, MECP2, MYO5A, NLGN3, PTEN, SPAST, TBR1	ATXN1, CELSR3
Cell-To-Cell Signaling and Interaction, Nervous System Development and Function	Synaptic transmission of hippocampal neurons	GRIN2B, NLGN3, SHANK3	ATXN1
Cell-To-Cell Signaling and Interaction, Nervous System Development and Function	Synaptic transmission of cells	ADNP, GRIN2B, MECP2, NLGN3, PTEN, SHANK3	ATXN1
Cancer, Neurological Disease, Organismal Injury and Abnormalities	Neuroectodermal tumor	ARID1B, DDX3X, KDM6A, KDM6B, KMT2C, PTEN, TBR1	AKNA, ATXN1
Cancer, Neurological Disease, Organismal Injury and Abnormalities	Brain cancer	ARID1B, CIC, DDX3X, KDM6A, KDM6B, KMT2C, PTEN, TBR1	AKNA
Nervous System Development and Function	Development of central nervous system	CHD8, CIC, KDM6B, MECP2, MYO5A, NLGN3, NLGN4X, PAX5, PTEN, SHANK3, TBR1, TCF7L2	ATXN1, PIEZO1, RNH1
Cancer, Neurological Disease, Organismal Injury and Abnormalities	Central nervous system cancer	AGAP2, ARID1B, CIC, DDX3X, FOXP1, KDM6A, KDM6B, KMT2C, PTEN, TBR1, TCF7L2	AKNA, ATXN1, COL6A2
Nervous System Development and Function	Coordination	GRIN2B, MECP2, SHANK2, SHANK3, SPAST	ATXN1, CELSR3, HAX1
Cancer, Neurological Disease, Organismal Injury and Abnormalities	Central nervous system solid tumor	AGAP2, ANK2, ARID1B, CIC, DDX3X, FOXP1, KDM6A, KDM6B, KMT2C, PTEN, SPAST, TBR1, TCF7L2, TNRC6B	AKNA, ATXN1, COL6A2, PIEZO1, SYNM, UBAC1
Nervous System Development and Function, Neurological Disease	Abnormal morphology of nervous system	ADCY3, DSCAM, DYRK1A, GRIN2B, MECP2, PTEN, SCN2A, SHANK2, SHANK3, SPAST, SYNGAP1, TBR1, TCF7L2	ATXN1, CELSR3, NFKB1
Developmental Disorder, Neurological Disease, Psychological Disorders	Speech and language disorders	FOXP1, GRIN2B, KMT5B, TCF7L2	MYH14
Nervous System Development and Function, Neurological Disease, Organ Morphology, Organismal Development, Organismal Injury and Abnormalities	Abnormal morphology of forebrain	ADCY3, DYRK1A, MECP2, PTEN, SHANK3, TBR1	CELSR3
Developmental Disorder	Growth Failure	DDX3X, DNMT3A, DYRK1A, KDM6A, KMT2A, KMT2C, MECP2, PAX5, PTEN, SYNGAP1	HAX1, NFKB1
Neurological Disease, Organismal Injury and Abnormalities	Brain lesion	ANK2, ARID1B, CIC, DDX3X, KDM6A, KDM6B, KMT2C, PTEN, TBR1, TNRC6B	AKNA, NFKB1, PIEZO1, SYNM, UBAC1
Embryonic Development, Nervous System Development and Function, Organ Development, Organismal Development, Tissue Development	Formation of rhombencephalon	MECP2, NLGN4X, PAX5, PTEN, TBR1	ATXN1
Cancer, Neurological Disease, Organismal Injury and Abnormalities	Brain tumor	ANK2, ARID1B, CIC, DDX3X, KDM6A, KDM6B, KMT2C, PTEN, TBR1, TNRC6B	AKNA, PIEZO1, SYNM, UBAC1
Nervous System Development and Function, Organ Morphology, Organismal Development	Morphology of cerebral cortex	DSCAM, DYRK1A, GRIN2B, MECP2, SHANK3, SYNGAP1	CELSR3
Embryonic Development, Nervous System Development and Function, Organ Development, Organismal Development, Tissue Development	Formation of brain	CHD8, CIC, KDM6B, MECP2, MYO5A, NLGN4X, PAX5, PTEN, SHANK3, TBR1	ATXN1
Nervous System Development and Function, Neurological Disease, Organ Morphology, Organismal Development, Organismal Injury and Abnormalities	Abnormal morphology of telencephalon	ADCY3, MECP2, PTEN, SHANK3, TBR1	CELSR3
Hereditary Disorder, Neurological Disease, Organismal Injury and Abnormalities	Autosomal dominant encephalopathy	GRIN2B, PTEN, SCN2A, SLC6A1, SPAST	ATXN1
Cellular Development, Nervous System Development and Function	Differentiation of neuroglia	MECP2, NLGN3, PTEN, TCF7L2	DTX1, RNH1
Neurological Disease, Organismal Injury and Abnormalities	Abnormality of cerebral cortex	DYRK1A, GRIN2B, MECP2, SHANK3, SYNGAP1	CELSR3, NFKB1
Nervous System Development and Function, Neurological Disease, Organ Morphology, Organismal Development, Organismal Injury and Abnormalities	Abnormal morphology of cerebral cortex	DYRK1A, GRIN2B, MECP2, SHANK3, SYNGAP1	CELSR3
Embryonic Development, Nervous System Development and Function, Organ Development, Organismal Development, Tissue Development	Formation of cerebellum	MECP2, NLGN4X, PAX5, PTEN	ATXN1
Cellular Assembly and Organization, Nervous System Development and Function	Fasciculation of axons	DSCAM	AMIGO1, CELSR3
Cell Morphology, Nervous System Development and Function, Neurological Disease, Tissue Morphology	Abnormal morphology of neurons	DSCAM, DYRK1A, MECP2, PTEN, SHANK2, SHANK3, SPAST, SYNGAP1	ATXN1, NFKB1
Nervous System Development and Function, Neurological Disease, Organ Morphology, Organismal Development, Organismal Injury and Abnormalities	Abnormal morphology of commissure	SHANK3, TBR1	CELSR3
Cell Death and Survival, Neurological Disease, Organismal Injury and Abnormalities	Cell death of brain cells	ADNP, AGAP2, GRIN2B, MECP2, PTEN	ATXN1, NFKB1
Neurological Disease	Motor dysfunction or movement disorder	CACNA2D3, DYNC1H1, FOXP1, GRIN2B, MECP2, MYO5A, SCN2A, SHANK2, SLC6A1, SPAST, SYNGAP1, TBR1	ADCY7, ATXN1, NFKB1, UBAC1
Cell Morphology, Nervous System Development and Function, Organ Morphology, Organismal Development	Morphology of brain cells	DYRK1A, MECP2, SYNGAP1, TBR1	ATXN1
Neurological Disease, Psychological Disorders	Schizophrenia	CACNA2D3, GRIN2B, KMT2C, SCN2A, SHANK3, SLC6A1, TCF7L2	ADCY7, ATXN1
Hereditary Disorder, Neurological Disease, Organismal Injury and Abnormalities, Psychological Disorders, Skeletal and Muscular Disorders	Huntington's Disease	CACNA2D3, FOXP1, GRIN2B, MYO5A, SCN2A, TBR1	ADCY7, ATXN1, NFKB1, UBAC1
Nervous System Development and Function, Neurological Disease, Organ Morphology, Organismal Development, Organismal Injury and Abnormalities	Abnormal morphology of internal capsule	SHANK3	CELSR3
Neurological Disease, Organismal Injury and Abnormalities, Psychological Disorders	Disorder of basal ganglia	CACNA2D3, FOXP1, GRIN2B, MYO5A, SCN2A, SHANK3, TBR1	ADCY7, ATXN1, CELSR3, NFKB1, UBAC1
Cell Death and Survival, Neurological Disease, Organismal Injury and Abnormalities	Cell death of cerebellar cortex cells	ADNP, MECP2	ATXN1
Neurological Disease	Movement Disorders	CACNA2D3, DYNC1H1, FOXP1, GRIN2B, MECP2, MYO5A, SCN2A, SLC6A1, SPAST, SYNGAP1, TBR1	ADCY7, ATXN1, NFKB1, UBAC1
Cell Death and Survival, Cellular Compromise, Neurological Disease, Organismal Injury and Abnormalities, Psychological Disorders, Tissue Morphology	Neurodegeneration of striatal neurons	GRIN2B	NFKB1
Behavior, Nervous System Development and Function	Spatial memory	KMT2A, SLC6A1, SYNGAP1	ATXN1
Cell Morphology, Cellular Assembly and Organization, Cellular Function and Maintenance, Nervous System Development and Function	Extension of neurites	ADNP, NLGN3, PTEN	ANKRD27, ATXN1
Neurological Disease, Organismal Injury and Abnormalities	Abnormality of striatum	GRIN2B	CELSR3, NFKB1
Cell Morphology, Cellular Assembly and Organization, Cellular Function and Maintenance, Nervous System Development and Function	Extension of axons	ADNP, NLGN3, PTEN	ATXN1
Nervous System Development and Function, Neurological Disease, Organ Morphology, Organismal Development, Organismal Injury and Abnormalities	Abnormal morphology of anterior commissure	TBR1	CELSR3
Neurological Disease	Peripheral neuropathy	CACNA2D3, DYNC1H1, GRIN2B, SPAST	MYH14
Neurological Disease, Organismal Injury and Abnormalities, Renal and Urological Disease	Adipsia		HAX1
Cellular Compromise, Neurological Disease, Organ Morphology, Organismal Injury and Abnormalities	Atrophy of Purkinje cells		ATXN1
Connective Tissue Disorders, Developmental Disorder, Hereditary Disorder, Immunological Disease, Organismal Injury and Abnormalities, Skeletal and Muscular Disorders	Autosomal recessive Bethlem myopathy		COL6A2
Cardiovascular Disease, Cell Death and Survival, Connective Tissue Disorders, Developmental Disorder, Hematological Disease, Hereditary Disorder, Metabolic Disease, Organismal Injury and Abnormalities	Dehydrated hereditary stomatocytosis and pseudohyperkalemia		PIEZO1
Cardiovascular Disease, Cell Death and Survival, Connective Tissue Disorders, Developmental Disorder, Hematological Disease, Hereditary Disorder, Metabolic Disease, Organismal Injury and Abnormalities	Dehydrated hereditary stomatocytosis, pseudohyperkalemia, and perinatal edema		PIEZO1
Hereditary Disorder, Neurological Disease, Organismal Injury and Abnormalities	Experimental spinocerebellar ataxia type 1		ATXN1
Cell Morphology, Cellular Assembly and Organization, Cellular Function and Maintenance, Nervous System Development and Function	Extension of climbing fiber		ATXN1
Cardiovascular Disease, Developmental Disorder, Hematological Disease, Hereditary Disorder, Metabolic Disease, Organismal Injury and Abnormalities	Hydrops, lactic acidosis, and sideroblastic anemia		LARS2
Cell Death and Survival, Cell Morphology, Nervous System Development and Function, Neurological Disease, Tissue Morphology	Loss of spiral ganglion cells		NFKB1
Connective Tissue Disorders, Developmental Disorder, Hereditary Disorder, Immunological Disease, Organismal Injury and Abnormalities, Skeletal and Muscular Disorders	Myosclerosis myopathy		COL6A2
Neurological Disease, Organismal Injury and Abnormalities	Neurodegeneration of brainstem		ATXN1
Auditory Disease, Developmental Disorder, Hereditary Disorder, Neurological Disease, Organismal Injury and Abnormalities, Psychological Disorders, Skeletal and Muscular Disorders	Peripheral neuropathy, myopathy, hoarseness, and hearing loss		MYH14
Auditory Disease, Developmental Disorder, Endocrine System Disorders, Hereditary Disorder, Neurological Disease, Organismal Injury and Abnormalities, Reproductive System Disease	Perrault syndrome type 4		LARS2
Connective Tissue Disorders, Developmental Disorder, Hereditary Disorder, Organismal Injury and Abnormalities, Skeletal and Muscular Disorders	Short-rib thoracic dysplasia type 6 without polydactyly		NEK1
Neurological Disease, Organismal Injury and Abnormalities	Unspecified disease of Purkinje cells		ATXN1
Cell Death and Survival, Cell Morphology, Cellular Compromise, Nervous System Development and Function	Vacuolation of Purkinje cells		ATXN1
