# Supplementary material for: Whole Exome Sequencing Identifies Novel De Novo Variants Interacting with Six Gene Networks in Autism Spectrum Disorder
Source: Genes (Basel). 2020 Dec 22;12(1):1. doi: 10.3390/genes12010001 (PMC7822011; doi:10.3390/genes12010001)
Supplement: Supplementary file 1 [file genes-12-00001-s001.zip › Supplementary Table 5.xlsx]

## Sheet: Sheet5
Supplementary Table 5. Top diseases and functions from 36 candidate ASD gene network
Top Diseases and Functions	Known Gene	Genes with de novo Mutation
Developmental Disorder, Hereditary Disorder, Neurological Disease	AGAP2, ANK2, ARID1B, ASH1L, CHD8, DYNC1H1, FOXP1, GRIN2B, KDM6A, KMT2A, KMT2C, KMT5B, MED13, MYO5A, NLGN3, NLGN4X, PAX5, SCN2A, SHANK2, SHANK3, SLC6A1, SMARCC2, SYNGAP1, TAF6	DTX1, MTUS1, RASGRP1, RUFY1
Embryonic Development, Organismal Development, Behavior	ANKRD1, CIC, CLASP1, CNOT3, DNMT3A, KDM6B, MECP2, TCF7L2, TNRC6B	ADCY7, ATXN1, IWS1, KCTD9, MT-ND2, NFKB1, PPP1R16B
Cardiovascular System Development and Function, Cell Morphology, Embryonic Development	ADNP, CUL3, DDX3X, DYRK1A, PTEN, SRSF11	AMIGO1, HAX1, MYH14, RNH1, SNF8, SYNM
Endocrine System Disorders, Gastrointestinal Disease, Hereditary Disorder	DSCAM, PHF2, SPAST, UPF3B, WDFY3	AKNA, GMIP, LARS2, NEK1, SLC26A1, TFPT
Dermatological Diseases and Conditions, Organismal Injury and Abnormalities, Connective Tissue Disorders	CACNA2D3, GIGYF1, POGZ	CELSR3, COL6A2, HMGXB4, PIEZO1, RBM27, SFMBT2, UBAC1
Cardiovascular Disease, Cellular Compromise, Organismal Injury and Abnormalities	ADCY3, TBR1	ANKRD27, TMEM8A, TTC21A
